# Supplementary material for: CDKN1A/p21 in Breast Cancer: Part of the Problem, or Part of the Solution?
Source: Int J Mol Sci. 2023 Dec 14;24(24):17488. doi: 10.3390/ijms242417488 (PMC10743848; doi:10.3390/ijms242417488)
Supplement: Supplementary file 1 [file ijms-24-17488-s001.zip]

Archive with 1 entries (1 files):
- ijms-2697015-supplementary.xlsx
