# Supplementary material for: CDKN1A/p21 in Breast Cancer: Part of the Problem, or Part of the Solution?
Source: Int J Mol Sci. 2023 Dec 14;24(24):17488. doi: 10.3390/ijms242417488 (PMC10743848; doi:10.3390/ijms242417488)
Supplement: Supplementary file 1 [file ijms-24-17488-s001.zip › ijms-2697015-supplementary.xlsx]

## Sheet: Supplementary Table 1 p21 Inter
Interactor A Gene Name	Interactor B Gene Name	Interactor A Ensembl ID	Interactor B Ensembl ID	Interactor A Uniprot ID	Interactor B Uniprot ID	Interactor A Entrez ID	Interactor B Entrez ID	Confidence Score
CDKN1A	TRAF1	ENSG00000124762	ENSG00000056558	P38936	Q13077-1	undefined	undefined	null
CDKN1A	KRT31	ENSG00000124762	ENSG00000094796	P38936	Q15323	undefined	undefined	0.916062
CDKN1A	HOOK2	ENSG00000124762	ENSG00000095066	P38936	Q96ED9-2	undefined	undefined	0.872511
CDKN1A	TFIP11	ENSG00000124762	ENSG00000100109	P38936	Q9UBB9-1	undefined	undefined	0.862139
CDKN1A	MEOX2	ENSG00000124762	ENSG00000106511	P38936	P50222	undefined	undefined	0.91962
CDKN1A	LZTS2	ENSG00000124762	ENSG00000107816	P38936	Q9BRK4	undefined	undefined	0.88045
CDKN1A	LRP2BP	ENSG00000124762	ENSG00000109771	P38936	Q9P2M1-1	undefined	undefined	0.717896
CDKN1A	CCND1	ENSG00000124762	ENSG00000110092	P38936	P24385	undefined	undefined	null
CDKN1A	CCND3	ENSG00000124762	ENSG00000112576	P38936	P30281-1	undefined	undefined	0.924022
CDKN1A	CCND2	ENSG00000124762	ENSG00000118971	P38936	P30279-1	undefined	undefined	0.920385
CDKN1A	TEX11	ENSG00000124762	ENSG00000120498	P38936	Q8IYF3-3	undefined	undefined	null
CDKN1A	BCCIP	ENSG00000124762	ENSG00000107949	P38936	Q9P287-1	undefined	undefined	null
CDKN1A	OPTN	ENSG00000124762	ENSG00000123240	P38936	Q96CV9	undefined	undefined	null
CDKN1A	CDK14	ENSG00000124762	ENSG00000058091	P38936	O94921-1	undefined	undefined	null
CDKN1A	TSG101	ENSG00000124762	ENSG00000074319	P38936	Q99816-1	undefined	undefined	null
CDKN1A	CDK2	ENSG00000124762	ENSG00000123374	P38936	P24941-1	undefined	undefined	null
CDKN1A	CDC5L	ENSG00000124762	ENSG00000096401	P38936	Q99459	undefined	undefined	null
CDKN1A	MCM10	ENSG00000124762	ENSG00000065328	P38936	Q7L590-2	undefined	undefined	null
CDKN1A	CREBBP	ENSG00000124762	ENSG00000005339	P38936	Q92793	undefined	undefined	null
CDKN1A	CDC6	ENSG00000124762	ENSG00000094804	P38936	Q99741	undefined	undefined	null
CDKN1A	DOCK7	ENSG00000124762	ENSG00000116641	P38936	Q96N67-5	undefined	undefined	null
CDKN1A	CCNE1	ENSG00000124762	ENSG00000105173	P38936	P24864-1	undefined	undefined	null
CDKN1A	CDC7	ENSG00000124762	ENSG00000097046	P38936	O00311-1	undefined	undefined	null
CDKN1A	CDC45	ENSG00000124762	ENSG00000093009	P38936	O75419-1	undefined	undefined	null
CDKN1A	GMNN	ENSG00000124762	ENSG00000112312	P38936	O75496	undefined	undefined	null
CDKN1A	CDK6	ENSG00000124762	ENSG00000105810	P38936	Q00534	undefined	undefined	null
CDKN1A	SKP1	ENSG00000124762	ENSG00000113558	P38936	P63208-1	undefined	undefined	null
CDKN1A	HDAC1	ENSG00000124762	ENSG00000116478	P38936	Q13547	undefined	undefined	null
CDKN1A	FNDC11	ENSG00000124762	ENSG00000125531	P38936	Q9BVV2	undefined	undefined	0.717763
CDKN1A	GADD45G	ENSG00000124762	ENSG00000130222	P38936	O95257	undefined	undefined	null
CDKN1A	USHBP1	ENSG00000124762	ENSG00000130307	P38936	Q8N6Y0-1	undefined	undefined	0.875138
CDKN1A	PCNA	ENSG00000124762	ENSG00000132646	P38936	P12004	undefined	undefined	0.944437
CDKN1A	MTUS2	ENSG00000124762	ENSG00000132938	P38936	Q5JR59-3	undefined	undefined	0.914518
CDKN1A	CCNA1	ENSG00000124762	ENSG00000133101	P38936	P78396-2	undefined	undefined	null
CDKN1A	CCNB1	ENSG00000124762	ENSG00000134057	P38936	P14635-1	undefined	undefined	null
CDKN1A	CDK4	ENSG00000124762	ENSG00000135446	P38936	P11802-1	undefined	undefined	null
CDKN1A	MDM2	ENSG00000124762	ENSG00000135679	P38936	Q00987-11	undefined	undefined	null
CDKN1A	TRIM54	ENSG00000124762	ENSG00000138100	P38936	Q9BYV2-1	undefined	undefined	0.908524
CDKN1A	KIFC3	ENSG00000124762	ENSG00000140859	P38936	Q9BVG8-5	undefined	undefined	0.885967
CDKN1A	TP53	ENSG00000124762	ENSG00000141510	P38936	P04637	undefined	undefined	null
CDKN1A	AKT1	ENSG00000124762	ENSG00000142208	P38936	P31749-1	undefined	undefined	null
CDKN1A	CCNA2	ENSG00000124762	ENSG00000145386	P38936	P20248	undefined	undefined	null
CDKN1A	SKP2	ENSG00000124762	ENSG00000145604	P38936	Q13309-2	undefined	undefined	null
CDKN1A	CIZ1	ENSG00000124762	ENSG00000148337	P38936	Q9ULV3	undefined	undefined	null
CDKN1A	CCNB2	ENSG00000124762	ENSG00000157456	P38936	O95067	undefined	undefined	null
CDKN1A	FLAD1	ENSG00000124762	ENSG00000160688	P38936	Q8NFF5-2	undefined	undefined	null
CDKN1A	IKZF3	ENSG00000124762	ENSG00000161405	P38936	Q9UKT9-1	undefined	undefined	null
CDKN1A	REL	ENSG00000124762	ENSG00000162924	P38936	Q04864-2	undefined	undefined	0.887002
CDKN1A	CASP3	ENSG00000124762	ENSG00000164305	P38936	P42574	undefined	undefined	null
CDKN1A	CDK5	ENSG00000124762	ENSG00000164885	P38936	Q00535-1	undefined	undefined	null
CDKN1A	GOLGA2	ENSG00000124762	ENSG00000167110	P38936	NULL	undefined	undefined	0.869214
CDKN1A	TUBA1A	ENSG00000124762	ENSG00000167552	P38936	Q71U36-1	undefined	undefined	null
CDKN1A	STAT3	ENSG00000124762	ENSG00000168610	P38936	P40763-1	undefined	undefined	null
CDKN1A	CDK1	ENSG00000124762	ENSG00000170312	P38936	P06493-1	undefined	undefined	null
CDKN1A	STAT5B	ENSG00000124762	ENSG00000173757	P38936	P51692	undefined	undefined	0.700308
CDKN1A	CCNE2	ENSG00000124762	ENSG00000175305	P38936	Q8WUE3	undefined	undefined	null
CDKN1A	CCDC85B	ENSG00000124762	ENSG00000175602	P38936	Q15834	undefined	undefined	null
CDKN1A	PRKAR1B	ENSG00000124762	ENSG00000188191	P38936	P31321	undefined	undefined	0.893843
CDKN1A	SHISA6	ENSG00000124762	ENSG00000188803	P38936	Q6ZSJ9-1	undefined	undefined	null
CDKN1A	INCA1	ENSG00000124762	ENSG00000196388	P38936	Q0VD86-1	undefined	undefined	null
CDKN1A	TCF4	ENSG00000124762	ENSG00000196628	P38936	P15884-3	undefined	undefined	null
CDKN1A	BAG6	ENSG00000124762	ENSG00000204463	P38936	P46379-2	undefined	undefined	null
CDKN1A	KRTAP3-1	ENSG00000124762	ENSG00000212901	P38936	Q9BYR8	undefined	undefined	0.815851
CDKN1A	SIPA1	ENSG00000124762	ENSG00000213445	P38936	Q96FS4	undefined	undefined	null
CDKN1A	CEBPA	ENSG00000124762	ENSG00000245848	P38936	P49715-1	undefined	undefined	null
CDKN1A	CDK3	ENSG00000124762	ENSG00000250506	P38936	Q00526	undefined	undefined	0.84609
TRAF1	TRAF1	ENSG00000056558	ENSG00000056558	Q13077-1	Q13077-1	undefined	undefined	null
TSG101	TSG101	ENSG00000074319	ENSG00000074319	Q99816-1	Q99816-1	undefined	undefined	null
MCM10	CDC45	ENSG00000065328	ENSG00000093009	Q7L590-2	O75419-1	undefined	undefined	null
TSG101	KRT31	ENSG00000074319	ENSG00000094796	Q99816-1	Q15323	undefined	undefined	0.931293
MCM10	CDC6	ENSG00000065328	ENSG00000094804	Q7L590-2	Q99741	undefined	undefined	null
MCM10	HOOK2	ENSG00000065328	ENSG00000095066	Q7L590-2	Q96ED9-2	undefined	undefined	null
CDC5L	CDC5L	ENSG00000096401	ENSG00000096401	Q99459	Q99459	undefined	undefined	null
MCM10	CDC5L	ENSG00000065328	ENSG00000096401	Q7L590-2	Q99459	undefined	undefined	null
MCM10	CDC7	ENSG00000065328	ENSG00000097046	Q7L590-2	O00311-1	undefined	undefined	null
TSG101	TFIP11	ENSG00000074319	ENSG00000100109	Q99816-1	Q9UBB9-1	undefined	undefined	0.878426
MCM10	CDK6	ENSG00000065328	ENSG00000105810	Q7L590-2	Q00534	undefined	undefined	null
CDC7	MEOX2	ENSG00000097046	ENSG00000106511	O00311-1	P50222	undefined	undefined	0.911528
MCM10	CCND1	ENSG00000065328	ENSG00000110092	Q7L590-2	P24385	undefined	undefined	null
CDK6	CCND1	ENSG00000105810	ENSG00000110092	Q00534	P24385	undefined	undefined	null
TFIP11	CCND3	ENSG00000100109	ENSG00000112576	Q9UBB9-1	P30281-1	undefined	undefined	null
CDK6	CCND3	ENSG00000105810	ENSG00000112576	Q00534	P30281-1	undefined	undefined	0.923149
CDK14	CCND3	ENSG00000058091	ENSG00000112576	O94921-1	P30281-1	undefined	undefined	null
MCM10	CCND3	ENSG00000065328	ENSG00000112576	Q7L590-2	P30281-1	undefined	undefined	null
MEOX2	SKP1	ENSG00000106511	ENSG00000113558	P50222	P63208-1	undefined	undefined	0.90827
OPTN	OPTN	ENSG00000123240	ENSG00000123240	Q96CV9	Q96CV9	undefined	undefined	0.877601
SKP1	CDK2	ENSG00000113558	ENSG00000123374	P63208-1	P24941-1	undefined	undefined	null
CCND1	CDK2	ENSG00000110092	ENSG00000123374	P24385	P24941-1	undefined	undefined	null
CCND2	CDK2	ENSG00000118971	ENSG00000123374	P30279-1	P24941-1	undefined	undefined	null
CDK6	CDK2	ENSG00000105810	ENSG00000123374	Q00534	P24941-1	undefined	undefined	null
LZTS2	FNDC11	ENSG00000107816	ENSG00000125531	Q9BRK4	Q9BVV2	undefined	undefined	null
TSG101	USHBP1	ENSG00000074319	ENSG00000130307	Q99816-1	Q8N6Y0-1	undefined	undefined	null
KRT31	USHBP1	ENSG00000094796	ENSG00000130307	Q15323	Q8N6Y0-1	undefined	undefined	null
CDC5L	USHBP1	ENSG00000096401	ENSG00000130307	Q99459	Q8N6Y0-1	undefined	undefined	0.852123
USHBP1	USHBP1	ENSG00000130307	ENSG00000130307	Q8N6Y0-1	Q8N6Y0-1	undefined	undefined	null
PCNA	PCNA	ENSG00000132646	ENSG00000132646	P12004	P12004	undefined	undefined	0.894283
GADD45G	PCNA	ENSG00000130222	ENSG00000132646	O95257	P12004	undefined	undefined	null
CDC5L	MTUS2	ENSG00000096401	ENSG00000132938	Q99459	Q5JR59-3	undefined	undefined	0.869892
CDC7	MTUS2	ENSG00000097046	ENSG00000132938	O00311-1	Q5JR59-3	undefined	undefined	0.910471
FNDC11	MTUS2	ENSG00000125531	ENSG00000132938	Q9BVV2	Q5JR59-3	undefined	undefined	null
MTUS2	MTUS2	ENSG00000132938	ENSG00000132938	Q5JR59-3	Q5JR59-3	undefined	undefined	null
CDK2	CCNA1	ENSG00000123374	ENSG00000133101	P24941-1	P78396-2	undefined	undefined	null
CCND1	CDK4	ENSG00000110092	ENSG00000135446	P24385	P11802-1	undefined	undefined	null
CCND3	CDK4	ENSG00000112576	ENSG00000135446	P30281-1	P11802-1	undefined	undefined	0.925149
CCND2	CDK4	ENSG00000118971	ENSG00000135446	P30279-1	P11802-1	undefined	undefined	0.890765
CDC7	CDK4	ENSG00000097046	ENSG00000135446	O00311-1	P11802-1	undefined	undefined	null
MDM2	MDM2	ENSG00000135679	ENSG00000135679	Q00987-11	Q00987-11	undefined	undefined	null
TSG101	TRIM54	ENSG00000074319	ENSG00000138100	Q99816-1	Q9BYV2-1	undefined	undefined	0.89936
USHBP1	TRIM54	ENSG00000130307	ENSG00000138100	Q8N6Y0-1	Q9BYV2-1	undefined	undefined	0.884171
TRIM54	TRIM54	ENSG00000138100	ENSG00000138100	Q9BYV2-1	Q9BYV2-1	undefined	undefined	null
TSG101	KIFC3	ENSG00000074319	ENSG00000140859	Q99816-1	Q9BVG8-5	undefined	undefined	null
KRT31	KIFC3	ENSG00000094796	ENSG00000140859	Q15323	Q9BVG8-5	undefined	undefined	0.917666
TFIP11	KIFC3	ENSG00000100109	ENSG00000140859	Q9UBB9-1	Q9BVG8-5	undefined	undefined	0.878426
LZTS2	KIFC3	ENSG00000107816	ENSG00000140859	Q9BRK4	Q9BVG8-5	undefined	undefined	0.899772
CCND3	KIFC3	ENSG00000112576	ENSG00000140859	P30281-1	Q9BVG8-5	undefined	undefined	null
MTUS2	KIFC3	ENSG00000132938	ENSG00000140859	Q5JR59-3	Q9BVG8-5	undefined	undefined	0.876573
TRIM54	KIFC3	ENSG00000138100	ENSG00000140859	Q9BYV2-1	Q9BVG8-5	undefined	undefined	0.912071
KIFC3	KIFC3	ENSG00000140859	ENSG00000140859	Q9BVG8-5	Q9BVG8-5	undefined	undefined	0.899954
MDM2	TP53	ENSG00000135679	ENSG00000141510	Q00987-11	P04637	undefined	undefined	null
TP53	TP53	ENSG00000141510	ENSG00000141510	P04637	P04637	undefined	undefined	null
CREBBP	TP53	ENSG00000005339	ENSG00000141510	Q92793	P04637	undefined	undefined	null
CDK2	TP53	ENSG00000123374	ENSG00000141510	P24941-1	P04637	undefined	undefined	null
HDAC1	TP53	ENSG00000116478	ENSG00000141510	Q13547	P04637	undefined	undefined	null
MTUS2	AKT1	ENSG00000132938	ENSG00000142208	Q5JR59-3	P31749-1	undefined	undefined	null
MDM2	AKT1	ENSG00000135679	ENSG00000142208	Q00987-11	P31749-1	undefined	undefined	null
CDK2	CCNA2	ENSG00000123374	ENSG00000145386	P24941-1	P20248	undefined	undefined	null
SKP2	SKP2	ENSG00000145604	ENSG00000145604	Q13309-2	Q13309-2	undefined	undefined	null
SKP1	SKP2	ENSG00000113558	ENSG00000145604	P63208-1	Q13309-2	undefined	undefined	null
CDK2	SKP2	ENSG00000123374	ENSG00000145604	P24941-1	Q13309-2	undefined	undefined	null
CDK2	CCNB2	ENSG00000123374	ENSG00000157456	P24941-1	O95067	undefined	undefined	null
FLAD1	FLAD1	ENSG00000160688	ENSG00000160688	Q8NFF5-2	Q8NFF5-2	undefined	undefined	0.925685
CDC7	IKZF3	ENSG00000097046	ENSG00000161405	O00311-1	Q9UKT9-1	undefined	undefined	0.908143
CDK4	IKZF3	ENSG00000135446	ENSG00000161405	P11802-1	Q9UKT9-1	undefined	undefined	0.904501
KIFC3	IKZF3	ENSG00000140859	ENSG00000161405	Q9BVG8-5	Q9UKT9-1	undefined	undefined	0.793602
IKZF3	IKZF3	ENSG00000161405	ENSG00000161405	Q9UKT9-1	Q9UKT9-1	undefined	undefined	0.899851
FNDC11	REL	ENSG00000125531	ENSG00000162924	Q9BVV2	Q04864-2	undefined	undefined	null
GADD45G	REL	ENSG00000130222	ENSG00000162924	O95257	Q04864-2	undefined	undefined	null
FLAD1	REL	ENSG00000160688	ENSG00000162924	Q8NFF5-2	Q04864-2	undefined	undefined	0.900696
MDM2	CASP3	ENSG00000135679	ENSG00000164305	Q00987-11	P42574	undefined	undefined	null
MEOX2	CDK5	ENSG00000106511	ENSG00000164885	P50222	Q00535-1	undefined	undefined	0.90827
CCND3	CDK5	ENSG00000112576	ENSG00000164885	P30281-1	Q00535-1	undefined	undefined	0.913958
CCND2	CDK5	ENSG00000118971	ENSG00000164885	P30279-1	Q00535-1	undefined	undefined	0.882626
CDK5	CDK5	ENSG00000164885	ENSG00000164885	Q00535-1	Q00535-1	undefined	undefined	null
MCM10	GOLGA2	ENSG00000065328	ENSG00000167110	Q7L590-2	NULL	undefined	undefined	null
CDC5L	GOLGA2	ENSG00000096401	ENSG00000167110	Q99459	NULL	undefined	undefined	0.851901
CDC7	GOLGA2	ENSG00000097046	ENSG00000167110	O00311-1	NULL	undefined	undefined	0.891943
FNDC11	GOLGA2	ENSG00000125531	ENSG00000167110	Q9BVV2	NULL	undefined	undefined	null
KIFC3	GOLGA2	ENSG00000140859	ENSG00000167110	Q9BVG8-5	NULL	undefined	undefined	0.891943
STAT3	STAT3	ENSG00000168610	ENSG00000168610	P40763-1	P40763-1	undefined	undefined	null
CDK2	CCNE2	ENSG00000123374	ENSG00000175305	P24941-1	Q8WUE3	undefined	undefined	null
MCM10	CCDC85B	ENSG00000065328	ENSG00000175602	Q7L590-2	Q15834	undefined	undefined	null
LZTS2	CCDC85B	ENSG00000107816	ENSG00000175602	Q9BRK4	Q15834	undefined	undefined	null
FNDC11	CCDC85B	ENSG00000125531	ENSG00000175602	Q9BVV2	Q15834	undefined	undefined	null
PRKAR1B	PRKAR1B	ENSG00000188191	ENSG00000188191	P31321	P31321	undefined	undefined	null
KRT31	SHISA6	ENSG00000094796	ENSG00000188803	Q15323	Q6ZSJ9-1	undefined	undefined	0.904262
KIFC3	SHISA6	ENSG00000140859	ENSG00000188803	Q9BVG8-5	Q6ZSJ9-1	undefined	undefined	0.862182
GOLGA2	SHISA6	ENSG00000167110	ENSG00000188803	NULL	Q6ZSJ9-1	undefined	undefined	0.884783
TSG101	INCA1	ENSG00000074319	ENSG00000196388	Q99816-1	Q0VD86-1	undefined	undefined	0.802573
CDK4	INCA1	ENSG00000135446	ENSG00000196388	P11802-1	Q0VD86-1	undefined	undefined	0.79516
INCA1	INCA1	ENSG00000196388	ENSG00000196388	Q0VD86-1	Q0VD86-1	undefined	undefined	0.830456
CCNA1	INCA1	ENSG00000133101	ENSG00000196388	P78396-2	Q0VD86-1	undefined	undefined	null
FLAD1	TCF4	ENSG00000160688	ENSG00000196628	Q8NFF5-2	P15884-3	undefined	undefined	null
TCF4	TCF4	ENSG00000196628	ENSG00000196628	P15884-3	P15884-3	undefined	undefined	null
PRKAR1B	BAG6	ENSG00000188191	ENSG00000204463	P31321	P46379-2	undefined	undefined	0.88787
BAG6	BAG6	ENSG00000204463	ENSG00000204463	P46379-2	P46379-2	undefined	undefined	null
CDK4	BAG6	ENSG00000135446	ENSG00000204463	P11802-1	P46379-2	undefined	undefined	null
CEBPA	CEBPA	ENSG00000245848	ENSG00000245848	P49715-1	P49715-1	undefined	undefined	null
MEOX2	CDK3	ENSG00000106511	ENSG00000250506	P50222	Q00526	undefined	undefined	0.919426
CCND3	CDK3	ENSG00000112576	ENSG00000250506	P30281-1	Q00526	undefined	undefined	0.84761
CCNE2	CDK3	ENSG00000175305	ENSG00000250506	Q8WUE3	Q00526	undefined	undefined	null
##
## Date Downloaded: May 26 2023
##
## Query Parameters
## Score Filter: 0
## Interaction Catagories Included: HI-Union	Literature
## Tissue Filter: None
